# Supplementary material for: Neighbourhood walkability and dietary attributes: effect modification by area-level socio-economic status
Source: Public Health Nutr. 2022 May 18;25(9):2593–600. doi: 10.1017/S1368980022001197 (PMC9991640; doi:10.1017/S1368980022001197)
Supplement: Supplementary file 1 [file S1368980022001197sup.zip]

Archive with 2 entries (2 files):
- S1368980022001197sup001.docx
- S1368980022001197sup002.docx
